# Supplementary material for: Faunal biodiversity of the lower abyssal and hadal zones of the Japan, Ryukyu and Izu-Ogasawara trenches (NW Pacific Ocean; 4534-9775 m)
Source: Biodivers Data J. 2026 Mar 3;14:e182172. doi: 10.3897/BDJ.14.e182172 (PMC12976738; doi:10.3897/BDJ.14.e182172)
Supplement: Supplementary material 1 — Lander and submersible deployment metadata [file bdj-14-e182172-s001.xlsx]

## Sheet: Lander
Station	Trench	Date	Depth	Latitude (DD)	Longitude (DD)	In situ Temp (Celsius)	Practical salinity (unitless)	Bottom time (h)
RT_CL1_5500	Ryukyu Trench	2022-08-06	5531	24.71	127.39	1.76865	34.6778	6.56
RT_FL1_5000	Ryukyu Trench	2022-08-06	5941	24.67	127.38	1.76196	34.6829	6.09
RT_SK1_6000	Ryukyu Trench	2022-08-06	5110	24.75	127.39	1.77015	34.6726	7.74
RT_CL2_6800	Ryukyu Trench	2022-08-07	7079	24.46	127.43	2.00017	34.6743	6.73
RT_FL2_6300	Ryukyu Trench	2022-08-07	6529	24.43	127.41	1.85153	34.6812	6.9
RT_SK2_7400	Ryukyu Trench	2022-08-07	7339	24.48	127.41	1.97097	34.6748	6.12
IO_CL1_6800	Izu-Ogasawara Trench	2022-08-12	6824	29.64	143.06	1.79976	34.6898	5.96
IO_FL1_7500	Izu-Ogasawara Trench	2022-08-12	7516	29.57	142.98	1.85103	34.6933	5.1
IO_SK1_6000	Izu-Ogasawara Trench	2022-08-12	6006	29.63	143.27	1.7196	34.6872	6.55
IO_CL2_9000	Izu-Ogasawara Trench	2022-08-13	9002	29.42	142.66	2.17291	34.684	8.08
IO_FL2_8200	Izu-Ogasawara Trench	2022-08-13	8077	29.41	142.58	1.94388	34.6884	8.51
IO_SK2_9800	Izu-Ogasawara Trench	2022-08-13	9773	29.43	142.7	2.37828	34.6751	7.26
IO_FL3_7900	Izu-Ogasawara Trench	2022-08-14	7912	29.43	143.04	1.9157	34.6915	5.48
IO_SK3_6900	Izu-Ogasawara Trench	2022-08-14	6400	29.45	143.2	1.79169	34.6855	6.68
IO_CL4_8300	Izu-Ogasawara Trench	2022-08-15	8291	29.45	142.58	2.04453	34.684	7.46
IO_FL4_8500	Izu-Ogasawara Trench	2022-08-15	8336	29.44	142.59	1.98852	34.6884	7.32
IO_SK4_9800	Izu-Ogasawara Trench	2022-08-15	9770	29.46	142.7	2.37758	34.6751	6.37
IO_CL5_5000	Izu-Ogasawara Trench	2022-08-17	5042	32.22	141.56	1.56182	34.6883	8.24
IO_FL5_5500	Izu-Ogasawara Trench	2022-08-17	5445	32.2	141.59	1.53887	34.6926	7.79
IO_SK5_4500	Izu-Ogasawara Trench	2022-08-17	4534	32.23	141.52	1.56548	34.684	8.43
JPT_CL1_8000	Japan Trench	2022-08-20	8022	36.1	142.72	1.9991	34.6908	9.22
JPT_FL1_7800	Japan Trench	2022-08-20	7621	36.09	142.81	1.86603	34.6949	8.99
JPT_SK1_8000	Japan Trench	2022-08-20	8000	36.11	142.71	2.05294	34.6812	8.82
JPT_FL2_6800	Japan Trench	2022-08-22	6819	36.06	142.64	1.73393	34.6949	6.64
JPT_SK2_7200	Japan Trench	2022-08-22	7184	36.11	142.67	1.91672	34.6866	6.44
TJ_CL1_9100	Izu-Ogasawara Trench	2022-08-23	9201	34.29	141.87	2.21059	34.6926	6.44
TJ_CL2_7000	Izu-Ogasawara Trench	2022-08-24	7050	34.13	142.3	1.83189	34.6926	6.73
TJ_FL1_6500	Izu-Ogasawara Trench	2022-08-24	6519	34.24	142.4	1.67971	34.6968	6.87
TJ_SK1_6800	Izu-Ogasawara Trench	2022-08-24	6870	34.16	142.38	1.86129	34.6883	6.85
TJ_CL3_6000	Izu-Ogasawara Trench	2022-08-25	6023	34.25	142.53	1.67583	34.6907	7.45
TJ_FL2_5500	Izu-Ogasawara Trench	2022-08-25	5459	34.33	142.74	1.53092	34.6976	7.69
TJ_SK2_5700	Izu-Ogasawara Trench	2022-08-25	5705	34.3	142.65	1.66674	34.6864	7.62
EC_FL1_6000	Japan Trench	2022-09-02	5932	38.13	144.36	1.60082	34.6967	7.54
EC_SK1_6600	Japan Trench	2022-09-02	6579	38.1	144.17	1.82065	34.6802	7.24
EC_FL2_6900	Japan Trench	2022-09-03	6825	38.05	144.04	1.73325	34.6909	7.51
EC_SK2_7500	Japan Trench	2022-09-03	7529	38.04	145	1.97532	34.6829	6.99
EC_CL3_7000	Japan Trench	2022-09-04	7002	38.04	143.93	1.83068	34.6845	7.66
EC_SK3_7500	Japan Trench	2022-09-04	7528	38.04	144	1.97574	34.678	7.01
EC_CL4_5500	Japan Trench	2022-09-05	5525	38.55	143.79	1.62041	34.6907	8.02
EC_FL4_5000	Japan Trench	2022-09-05	4913	38.58	143.74	1.47663	34.6967	8.42
EC_SK4_6000	Japan Trench	2022-09-05	5993	38.58	143.86	1.7379	34.6855	7.32
EC_CL5_6700	Japan Trench	2022-09-07	6692	38.52	144.28	1.78118	34.6866	6.89
EC_FL5_6500	Japan Trench	2022-09-07	6407	38.52	144.32	1.66737	34.6909	7.29
EC_SK5_6900	Japan Trench	2022-09-07	6860	38.53	144.23	1.86736	34.6802	6.66
EC_CL6_7050	Japan Trench	2022-09-08	7058	38.59	144.01	1.83978	34.689	7.71
EC_FL6_6500	Japan Trench	2022-09-08	6485	38.59	143.94	1.68445	34.695	8.39
EC_SK6_7500	Japan Trench	2022-09-08	7498	38.59	144.04	1.97121	34.678	8.31
EC_CL7_6600	Japan Trench	2022-09-09	6665	38.05	144.19	1.77724	34.6866	7.01
EC_FL7_6300	Japan Trench	2022-09-09	6177	38.05	144.26	1.63358	34.6967	7.58
EC_SK7_6900	Japan Trench	2022-09-09	6882	38.05	144.11	1.86966	34.6802	6.64
EC_CL8_7600	Japan Trench	2022-09-12	7571	38.53	144.12	1.92524	34.6872	6.16
EC_FL8_7550	Japan Trench	2022-09-12	7477	38.56	144.13	1.84052	34.6888	6.42
EC_SK8_7500	Japan Trench	2022-09-12	7482	38.49	144.12	1.96907	34.678	6.14
EC_CL9_7300	Japan Trench	2022-09-13	7259	38.55	144.17	1.87253	34.6881	8.15
EC_FL9_7100	Japan Trench	2022-09-13	7001	38.54	144.19	1.76243	34.695	5.99
EC_SK9_7500	Japan Trench	2022-09-13	7462	38.57	144.17	1.96544	34.6829	7.14
JPT_CL3_7500	Japan Trench	2022-09-15	7453	36.09	142.85	1.90611	34.6872	6.36
JPT_FL3_7000	Japan Trench	2022-09-15	6834	36.08	142.88	1.73582	34.6949	6.88
JPT_SK3_8000	Japan Trench	2022-09-15	8000	36.12	142.79	2.05421	34.6866	5.85

## Sheet: Sub
Dive	Location	Date	Max depth (m)	Latitude (DD)	Longitude (DD)	Average Temperature (⁰C)	Practical Salinity	Total bottom time (min)	Length video analysed (min)
RT_LF1_7340	Ryukyu Trench	2022-08-07	7310	29.475	127.409	1.971	34.6748	169	76.77
IO_LF1_9800	Izu-Ogasawara Trench	2022-08-13	9775	29.426	142.708	2.268	34.6751	149	81.56
TJ_LF1_9100	Boso Triple Junction	2022-08-23	9137	34.288	141.87	2.154	34.684	212	135.35
EC_LF1_7500	Japan Trench	2022-09-04	7529	38.045	143.999	1.888	34.6829	196	139.71
EC_LF2_7300	Japan Trench	2022-09-08	7313	38.594	144.026	1.807	34.6881	212	96.72
EC_LF3_7500	Japan Trench	2022-09-13	7370	38.572	144.169	1.836	34.6872	254	220.34
