# Supplementary material for: Faunal biodiversity of the lower abyssal and hadal zones of the Japan, Ryukyu and Izu-Ogasawara trenches (NW Pacific Ocean; 4534-9775 m)
Source: Biodivers Data J. 2026 Mar 3;14:e182172. doi: 10.3897/BDJ.14.e182172 (PMC12976738; doi:10.3897/BDJ.14.e182172)
Supplement: Supplementary material 2 — Detailed information on biological occurrences per deployment [file bdj-14-e182172-s002.xlsx]

## Sheet: Supplementary_Deployment_occurr
Phylum	Class	Order	Family	ID	Trenches	Stations
Animalia incerta sedis	-	-	-	Animalia incerta sedis	Japan Trench, Izu-Ogasawara Trench	JPT_CL1_8000, TJ_LF1_9100
Annelida	Polychaeta	Terebellida	Acrocirridae	Acrocirridae spp.	Japan Trench, Izu-Ogasawara Trench, Ryukyu Trench	EC_SK4_6000, EC_SK7_6900, IO_SK3_6900, RT_CL1_5500, RT_FL1_5000, TJ_CL2_7000, TJ_CL3_6000, TJ_SK2_5700
Annelida				Annelida spp.	Japan Trench, Izu-Ogasawara Trench, Ryukyu Trench	EC_CL4_5500, EC_FL4_5000, EC_FL7_6300, EC_FL8_7550, EC_LF1_7500, EC_LF2_7300, EC_LF3_7500, EC_SK8_7500, IO_LF1_9800, IO_SK1_6000, IO_SK3_6900, JPT_CL1_8000, JPT_FL1_7800, JPT_SK1_8000, JPT_SK3_8000, RT_CL1_5500, RT_FL1_5000, RT_LF1_7340, RT_SK1_6000, RT_SK2_7400, TJ_CL2_7000, TJ_CL3_6000, TJ_FL2_5500, TJ_LF1_9100, TJ_SK1_6800, TJ_SK2_5700
Annelida	Polychaeta	Echiuroidea	fam. indet.	Echiuroidea spp.	Japan Trench	EC_FL9_7100, EC_LF2_7300, EC_LF3_7500, EC_SK7_6900, JPT_CL1_8000, JPT_FL1_7800, JPT_SK1_8000
Annelida	Polychaeta	Echiuroidea	fam. indet.	Echiuroidea fam. indet. 1	Japan Trench	EC_FL2_6900, EC_LF1_7500, EC_LF2_7300, EC_LF3_7500, JPT_CL1_8000
Annelida	Polychaeta	Echiuroidea	fam. indet.	Echiuroidea fam. indet. 2	Japan Trench	EC_LF1_7500, EC_SK3_7500
Annelida	Polychaeta	Echiuroidea	fam. indet.	Echiuroidea fam. indet. 3	Japan Trench	EC_LF2_7300, EC_LF3_7500, EC_SK7_6900, EC_SK9_7500, JPT_SK2_7200
Annelida	Polychaeta	Echiuroidea	fam. indet.	Echiuroidea fam. indet. 4	Japan Trench	EC_SK1_6600
Annelida	Polychaeta	Echiuroidea	fam. indet.	Echiuroidea fam. indet. 6	Japan Trench	EC_LF1_7500
Annelida	-	-	-	Annelida indet. 1	Japan Trench, Izu-Ogasawara Trench	EC_CL5_6700, EC_CL8_7600, EC_FL2_6900, EC_LF1_7500, EC_SK2_7500, IO_SK5_4500, JPT_CL3_7500, JPT_FL1_7800, JPT_FL3_7000, JPT_SK2_7200, JPT_SK3_8000
Annelida	-	-	-	Annelida indet. 2	Japan Trench	EC_SK1_6600, EC_SK5_6900
Annelida	-	-	-	Annelida indet. 3	Japan Trench	EC_CL9_7300
Annelida	Polychaeta	Terebellida	Flabelligeridae	Flabelligeridae spp.	Japan Trench, Ryukyu Trench	EC_CL8_7600, EC_FL6_6500, EC_LF2_7300, EC_SK4_6000, EC_SK9_7500, RT_FL1_5000
Annelida	Polynoidae	Phyllodocida	Polynoidae	Macellicephalinae spp	Japan Trench, Izu-Ogasawara Trench, Ryukyu Trench	EC_CL5_6700, EC_CL7_6600, EC_CL8_7600, EC_FL2_6900, EC_LF1_7500, EC_LF2_7300, EC_LF3_7500, EC_SK2_7500, EC_SK3_7500, EC_SK8_7500, IO_FL2_8200, IO_FL4_8500, IO_LF1_9800, JPT_CL1_8000, JPT_FL1_7800, JPT_SK1_8000, JPT_SK2_7200, JPT_SK3_8000, RT_LF1_7340, RT_SK2_7400, TJ_LF1_9100
Annelida	Polynoidae	Phyllodocida	Polynoidae	Lepidonotopodini spp	Japan Trench, Ryukyu Trench	EC_CL6_7050, EC_LF1_7500, EC_LF2_7300, EC_SK2_7500, JPT_SK3_8000, RT_SK2_7400
Annelida	Polynoidae	Phyllodocida	Polynoidae	Macellicephalinae gen. indet. 1	Japan Trench	EC_LF3_7500
Annelida	Polynoidae	Phyllodocida	Polynoidae	Macellicephalinae gen. indet. 2	Ryukyu Trench	RT_LF1_7340
Annelida	Polynoidae	Sabellida	Sabellidae	Sabellidae spp.	Japan Trench, Ryukyu Trench	EC_LF1_7500, EC_LF2_7300, EC_LF3_7500, RT_LF1_7340
Annelida	Polynoidae	Sabellida	Sabellidae	Sabellidae gen. indet. 1	Izu-Ogasawara Trench	TJ_LF1_9100
Arthropoda	Malacostraca	Decapoda	Acanthephyridae	Heterogenys sp. indet. 1	Japan Trench, Izu-Ogasawara Trench, Ryukyu Trench	EC_CL4_5500, EC_CL5_6700, EC_FL4_5000, EC_SK1_6600, IO_SK1_6000, IO_SK3_6900, IO_SK5_4500, RT_CL1_5500, RT_FL1_5000, TJ_CL3_6000, TJ_FL2_5500, TJ_SK2_5700
Arthropoda	Malacostraca	Decapoda	Alicellidae	Alicella gigantea	Japan Trench, Izu-Ogasawara Trench, Ryukyu Trench	EC_CL3_7000, EC_SK6_7500, EC_SK7_6900, EC_SK8_7500, EC_SK9_7500, IO_FL1_7500, JPT_CL1_8000, JPT_CL3_7500, JPT_FL2_6800, RT_CL2_6800, RT_FL2_6300, RT_SK2_7400, TJ_CL2_7000, TJ_SK1_6800
Arthropoda	Malacostraca	Isopoda	Antarcturidae	Antarcturidae gen. indet.	Japan Trench	EC_LF2_7300, EC_LF3_7500
Arthropoda	Malacostraca	Decapoda	Aristeidae	Cerataspis monstrosus	Japan Trench, Izu-Ogasawara Trench, Ryukyu Trench	EC_FL1_6000, IO_CL5_5000, IO_FL5_5500, IO_SK1_6000, IO_SK3_6900, IO_SK5_4500, RT_FL2_6300, TJ_FL2_5500, TJ_SK2_5700
Arthropoda	Copepoda	ord. indet.	-	Copepoda spp.	Japan Trench, Izu-Ogasawara Trench	EC_FL4_5000, JPT_FL1_7800, TJ_FL2_5500
Arthropoda	Malacostraca	Amphipoda	fam. indet.	Amphipoda spp.	Japan Trench, Izu-Ogasawara Trench, Ryukyu Trench	EC_LF1_7500, EC_LF2_7300, EC_LF3_7500, IO_LF1_9800, RT_LF1_7340, TJ_LF1_9100
Arthropoda	Malacostraca	Decapoda	Benthesicymidae	Benthesicymus crenatus	Japan Trench, Izu-Ogasawara Trench, Ryukyu Trench	EC_CL3_7000, EC_CL4_5500, EC_CL5_6700, EC_CL6_7050, EC_CL7_6600, EC_CL8_7600, EC_CL9_7300, EC_FL1_6000, EC_FL2_6900, EC_FL4_5000, EC_FL5_6500, EC_FL6_6500, EC_FL7_6300, EC_FL8_7550, EC_FL9_7100, EC_LF2_7300, EC_LF3_7500, EC_SK1_6600, EC_SK2_7500, EC_SK3_7500, EC_SK4_6000, EC_SK5_6900, EC_SK6_7500, EC_SK7_6900, EC_SK8_7500, EC_SK9_7500, IO_CL1_6800, IO_CL5_5000, IO_FL5_5500, IO_SK1_6000, IO_SK3_69…
Arthropoda	Malacostraca	Amphipoda	Eurytheneidae	Eurythenes spp.	Ryukyu Trench	RT_LF1_7340
Arthropoda	Malacostraca	Tanaidacea	Gigantapseudidae	Gigantapseudes sp. indet.	Ryukyu Trench	RT_LF1_7340
Arthropoda	Malacostraca	Isopoda	Munnopsidae	Munnopsidae spp.	Japan Trench, Izu-Ogasawara Trench, Ryukyu Trench	EC_CL4_5500, EC_CL7_6600, EC_FL2_6900, EC_FL4_5000, EC_FL7_6300, EC_LF1_7500, EC_LF2_7300, EC_LF3_7500, EC_SK3_7500, EC_SK4_6000, EC_SK7_6900, EC_SK9_7500, IO_SK5_4500, JPT_FL1_7800, JPT_SK1_8000, RT_CL1_5500, RT_LF1_7340, RT_SK1_6000, TJ_CL2_7000, TJ_CL3_6000, TJ_FL2_5500, TJ_LF1_9100, TJ_SK1_6800, TJ_SK2_5700
Arthropoda	Malacostraca	Isopoda	Munnopsidae	Rectisura herculea	Japan Trench, Izu-Ogasawara Trench	EC_CL3_7000, EC_CL4_5500, EC_CL5_6700, EC_CL6_7050, EC_CL8_7600, EC_CL9_7300, EC_FL1_6000, EC_FL2_6900, EC_FL6_6500, EC_FL9_7100, EC_LF1_7500, EC_LF2_7300, EC_LF3_7500, EC_SK1_6600, EC_SK2_7500, EC_SK3_7500, EC_SK4_6000, EC_SK5_6900, EC_SK6_7500, EC_SK7_6900, EC_SK8_7500, EC_SK9_7500, IO_CL1_6800, IO_CL4_8300, IO_FL1_7500, IO_FL2_8200, IO_FL3_7900, JPT_CL3_7500, JPT_FL1_7800, JPT_FL2_6800, JPT_FL…
Arthropoda	Malacostraca	Mysida	Mysidae	Mysidae spp.	Japan Trench, Izu-Ogasawara Trench, Ryukyu Trench	EC_CL3_7000, EC_CL5_6700, EC_CL6_7050, EC_CL7_6600, EC_CL8_7600, EC_CL9_7300, EC_FL2_6900, EC_FL4_5000, EC_FL5_6500, EC_FL6_6500, EC_FL7_6300, EC_FL8_7550, EC_FL9_7100, EC_LF1_7500, EC_LF2_7300, EC_LF3_7500, EC_SK1_6600, EC_SK2_7500, EC_SK3_7500, EC_SK4_6000, EC_SK5_6900, EC_SK6_7500, EC_SK7_6900, EC_SK8_7500, EC_SK9_7500, IO_CL1_6800, IO_CL2_9000, IO_CL4_8300, IO_CL5_5000, IO_FL1_7500, IO_FL2_82…
Arthropoda	Malacostraca	Amphipoda	Pardaliscidae	Princaxelia jamiesoni	Japan Trench, Izu-Ogasawara Trench	EC_LF1_7500, EC_LF2_7300, EC_LF3_7500, IO_LF1_9800, TJ_LF1_9100
Chaetognatha	cls. indet.	-	-	Chaetognatha spp.	Japan Trench, Izu-Ogasawara Trench, Ryukyu Trench	EC_CL4_5500, EC_FL2_6900, EC_FL4_5000, IO_SK1_6000, RT_CL1_5500, RT_FL1_5000, TJ_CL3_6000, TJ_FL2_5500, TJ_SK1_6800, TJ_SK2_5700
Chordata	Appendicularia	Copelata	fam. indet.	Copelata spp.	Japan Trench, Izu-Ogasawara Trench, Ryukyu Trench	EC_FL2_6900, EC_FL6_6500, EC_SK3_7500, IO_CL5_5000, IO_FL2_8200, IO_FL4_8500, IO_SK5_4500, RT_CL1_5500, RT_SK1_6000, TJ_CL2_7000, TJ_CL3_6000, TJ_FL2_5500, TJ_SK1_6800, TJ_SK2_5700
Chordata	Ascidiacea	ord. indet.	-	Ascidiacea spp.	Japan Trench	EC_LF2_7300, EC_LF3_7500
Chordata	Appendicularia	Copelata	Fritillariidae	Fritillariidae spp.	Japan Trench, Izu-Ogasawara Trench	EC_SK1_6600, IO_CL5_5000
Chordata	Teleostei	Perciformes	Liparidae	Pseudoliparis sp. indet. 1	Japan Trench, Izu-Ogasawara Trench, Ryukyu Trench	EC_CL3_7000, EC_CL5_6700, EC_CL6_7050, EC_CL7_6600, EC_CL8_7600, EC_CL9_7300, EC_FL2_6900, EC_FL5_6500, EC_FL6_6500, EC_FL8_7550, EC_FL9_7100, EC_LF1_7500, EC_LF2_7300, EC_LF3_7500, EC_SK1_6600, EC_SK2_7500, EC_SK3_7500, EC_SK5_6900, EC_SK6_7500, EC_SK7_6900, EC_SK8_7500, EC_SK9_7500, IO_CL1_6800, IO_CL4_8300, IO_FL1_7500, IO_FL2_8200, IO_FL3_7900, IO_FL4_8500, JPT_CL1_8000, JPT_CL3_7500, JPT_FL1…
Chordata	Teleostei	Perciformes	Liparidae	Pseudoliparis sp. indet. 2	Japan Trench, Izu-Ogasawara Trench	EC_CL5_6700, EC_CL6_7050, EC_CL7_6600, EC_CL9_7300, EC_FL2_6900, EC_LF1_7500, EC_LF3_7500, EC_SK1_6600, EC_SK7_6900, EC_SK8_7500, IO_CL1_6800, JPT_FL1_7800, JPT_FL2_6800, TJ_CL2_7000, TJ_SK1_6800
Chordata	Teleostei	Perciformes	Liparidae	Pseudoliparis sp. indet. 3	Japan Trench, Izu-Ogasawara Trench, Ryukyu Trench	EC_CL8_7600, EC_CL9_7300, EC_FL8_7550, EC_SK2_7500, EC_SK5_6900, EC_SK8_7500, EC_SK9_7500, IO_FL3_7900, JPT_CL1_8000, JPT_FL1_7800, JPT_SK1_8000, JPT_SK3_8000, RT_SK2_7400, TJ_CL2_7000
Chordata	Teleostei	Gadiformes	Macrouridae	Coryphaenoides armatus	Izu-Ogasawara Trench	IO_CL5_5000, TJ_FL2_5500
Chordata	Teleostei	Gadiformes	Macrouridae	Coryphaenoides yaquinae	Japan Trench, Izu-Ogasawara Trench, Ryukyu Trench	EC_CL3_7000, EC_CL4_5500, EC_CL5_6700, EC_CL6_7050, EC_CL7_6600, EC_CL9_7300, EC_FL1_6000, EC_FL2_6900, EC_FL4_5000, EC_FL5_6500, EC_FL6_6500, EC_FL7_6300, EC_FL9_7100, EC_SK1_6600, EC_SK4_6000, EC_SK5_6900, EC_SK7_6900, IO_CL1_6800, IO_CL5_5000, IO_FL5_5500, IO_SK1_6000, IO_SK3_6900, IO_SK5_4500, JPT_FL2_6800, JPT_FL3_7000, RT_SK1_6000, TJ_CL2_7000, TJ_CL3_6000, TJ_FL1_6500, TJ_FL2_5500, TJ_SK1_…
Chordata	Ascidiacea	Phlebobranchia	Octacnemidae	Octacnemus sp. indet.	Japan Trench	EC_LF2_7300, EC_LF3_7500
Chordata	Ascidiacea	Phlebobranchia	Octacnemidae	Octacnemidae gen. indet. 1	Japan Trench	EC_LF3_7500
Chordata	Ascidiacea	Phlebobranchia	Octacnemidae	Octacnemidae gen. indet. 2	Japan Trench	EC_LF3_7500
Chordata	Ascidiacea	Phlebobranchia	Octacnemidae	Octacnemidae gen. indet. 3	Japan Trench, Izu-Ogasawara Trench	EC_LF3_7500, IO_FL2_8200
Chordata	Teleostei	Ophidiiformes	Ophidiidae	Barathrites iris	Ryukyu Trench	RT_CL1_5500, RT_FL1_5000, RT_SK1_6000
Chordata	Teleostei	Ophidiiformes	Ophidiidae	Bassozetus sp. indet. 1	Japan Trench, Izu-Ogasawara Trench, Ryukyu Trench	EC_CL3_7000, EC_CL4_5500, EC_FL1_6000, EC_FL4_5000, EC_FL6_6500, EC_FL7_6300, EC_FL9_7100, EC_SK1_6600, EC_SK4_6000, IO_CL5_5000, IO_FL5_5500, IO_SK1_6000, IO_SK5_4500, JPT_FL2_6800, RT_CL1_5500, RT_CL2_6800, RT_FL2_6300, TJ_CL3_6000, TJ_FL1_6500, TJ_FL2_5500, TJ_SK2_5700
Chordata	Teleostei	Ophidiiformes	Ophidiidae	Bassozetus sp. indet. 2	Japan Trench, Izu-Ogasawara Trench, Ryukyu Trench	EC_CL7_6600, EC_FL5_6500, EC_FL7_6300, EC_SK1_6600, EC_SK4_6000, IO_CL1_6800, IO_CL5_5000, IO_FL5_5500, IO_SK3_6900, RT_CL1_5500, RT_CL2_6800, RT_FL1_5000, RT_FL2_6300, RT_SK1_6000, TJ_CL3_6000, TJ_FL1_6500, TJ_FL2_5500, TJ_SK2_5700
Chordata	Teleostei	Ophidiiformes	Ophidiidae	Bassozetus sp. indet. 3	Japan Trench, Izu-Ogasawara Trench, Ryukyu Trench	EC_CL7_6600, EC_FL5_6500, EC_SK7_6900, IO_SK1_6000, IO_SK3_6900, RT_CL1_5500, RT_CL2_6800, RT_FL1_5000, RT_FL2_6300, TJ_CL3_6000
Chordata	Teleostei	Ophidiiformes	Ophidiidae	Bassozetus sp. indet. 6	Japan Trench, Ryukyu Trench, Izu-Ogasawara Trench	EC_FL1_6000, RT_FL2_6300, RT_SK1_6000, TJ_SK2_5700
Chordata	Teleostei	Beryciformes	Stephanoberycidae	Abyssoberyx sp. indet.	Izu-Ogasawara Trench	TJ_FL2_5500
Chordata	Teleostei	Anguilliformes	Synaphobranchidae	Ilyophis sp. indet.	Izu-Ogasawara Trench	IO_SK5_4500
Chordata	Appendicularia	Copelata	Oikopleuridae	Oikopleuridae spp.	Izu-Ogasawara Trench, Ryukyu Trench	IO_SK5_4500, RT_FL1_5000, TJ_SK2_5700
Cnidaria	Hydrozoa	Narcomedusae	Aeginidae	Aeginidae spp.	Japan Trench, Izu-Ogasawara Trench	EC_FL2_6900, EC_LF3_7500, IO_FL1_7500, IO_FL4_8500, IO_SK2_9800, JPT_SK1_8000
Cnidaria	Hexacorallia			Anthozoa spp.	Japan Trench, Izu-Ogasawara Trench, Ryukyu Trench	EC_LF1_7500, IO_LF1_9800, RT_LF1_7340, TJ_LF1_9100
Cnidaria	Hexacorallia	Actiniaria	fam. indet.	Actiniaria spp.	Japan Trench, Izu-Ogasawara Trench, Ryukyu Trench	EC_CL8_7600, EC_FL6_6500, EC_LF2_7300, EC_LF3_7500, IO_LF1_9800, RT_LF1_7340, TJ_LF1_9100
Cnidaria	Hexacorallia	Actiniaria	fam. indet.	Actiniaria fam. indet. 1	Japan Trench, Izu-Ogasawara Trench	EC_LF1_7500, IO_LF1_9800, TJ_LF1_9100
Cnidaria	Hexacorallia	Actiniaria	fam. indet.	Actiniaria fam. indet. 2	Japan Trench, Izu-Ogasawara Trench	EC_LF1_7500, TJ_LF1_9100
Cnidaria	Hexacorallia	Actiniaria	fam. indet.	Actiniaria fam. indet. 3	Japan Trench, Izu-Ogasawara Trench	EC_LF1_7500, EC_LF2_7300, EC_LF3_7500, IO_LF1_9800, TJ_LF1_9100
Cnidaria	Hexacorallia	Actiniaria	fam. indet.	Actiniaria fam. indet. 4	Japan Trench, Izu-Ogasawara Trench	EC_LF2_7300, EC_LF3_7500, IO_LF1_9800, TJ_LF1_9100
Cnidaria	Hexacorallia	Actiniaria	fam. indet.	Actiniaria fam. indet. 5	Japan Trench	EC_LF2_7300, EC_LF3_7500
Cnidaria	Hexacorallia	Actiniaria	fam. indet.	Actiniaria fam. indet. 6	Japan Trench	EC_LF1_7500
Cnidaria	Hexacorallia	Actiniaria	fam. indet.	Actiniaria fam. indet. 7	Japan Trench, Izu-Ogasawara Trench	EC_LF2_7300, EC_LF3_7500, TJ_LF1_9100
Cnidaria	Hydrozoa	ord. indet.	-	Hydrozoa ord. indet.	Japan Trench, Izu-Ogasawara Trench	EC_FL9_7100, IO_FL1_7500, IO_FL2_8200, IO_FL3_7900, JPT_CL1_8000, JPT_CL3_7500, JPT_FL1_7800, JPT_SK3_8000
Cnidaria	Hydrozoa	Narcomedusae	fam. indet.	Narcomedusae spp.	Japan Trench, Ryukyu Trench	JPT_FL1_7800, JPT_SK3_8000, RT_SK1_6000
Cnidaria	Hydrozoa	Trachymedusae	fam. indet.	Trachymedusae spp.	Japan Trench, Izu-Ogasawara Trench, Ryukyu Trench	EC_CL3_7000, EC_FL2_6900, EC_FL9_7100, EC_LF1_7500, EC_LF3_7500, EC_SK5_6900, EC_SK7_6900, IO_FL1_7500, IO_FL2_8200, IO_FL3_7900, IO_FL5_5500, IO_SK2_9800, IO_SK4_9800, JPT_CL1_8000, JPT_FL1_7800, JPT_FL3_7000, JPT_SK1_8000, JPT_SK3_8000, RT_LF1_7340, RT_SK1_6000, RT_SK2_7400, TJ_CL2_7000, TJ_CL3_6000
Cnidaria	Hydrozoa	ord. indet.	fam. indet.	Hydrozoa ord. indet. 1	Izu-Ogasawara Trench	TJ_LF1_9100
Cnidaria	Scyphozoa	Coronatae	fam. indet.	Coronatae fam. indet.	Japan Trench	EC_SK4_6000
Cnidaria	Hydrozoa	Anthoathecata	Corymorphidae	Corymorphidae gen. indet.	Japan Trench	EC_FL4_5000
Cnidaria	Hexacorallia	Actiniaria	Galatheanthemidae	Galatheanthemum sp. indet. 1	Japan Trench	EC_LF2_7300
Cnidaria	Hydrozoa	Trachymedusae	Rhopalonematidae	Rhopalonematidae spp.	Japan Trench, Izu-Ogasawara Trench	EC_CL3_7000, EC_CL9_7300, EC_FL2_6900, EC_FL9_7100, EC_LF1_7500, EC_LF3_7500, EC_SK8_7500, IO_CL2_9000, IO_CL4_8300, IO_FL1_7500, IO_FL2_8200, IO_FL3_7900, IO_FL4_8500, IO_LF1_9800, IO_SK2_9800, IO_SK4_9800, JPT_CL1_8000, JPT_CL3_7500, JPT_FL1_7800, JPT_FL3_7000, JPT_SK1_8000, JPT_SK3_8000, TJ_CL2_7000, TJ_FL2_5500, TJ_LF1_9100, TJ_SK1_6800, TJ_SK2_5700
Cnidaria	Hydrozoa	Trachymedusae	Rhopalonematidae	Benthocodon spp.	Japan Trench, Izu-Ogasawara Trench	EC_LF3_7500, IO_LF1_9800, IO_SK2_9800, JPT_FL1_7800
Cnidaria	Hydrozoa	Trachymedusae	Rhopalonematidae	Crossota spp.	Ryukyu Trench, Izu-Ogasawara Trench	RT_SK1_6000, TJ_CL3_6000
Ctenophora	cls. indet.	-	-	Ctenophora spp.	Japan Trench	JPT_SK3_8000
Ctenophora	Tentaculata	Cydippida	fam. indet.	Cydippida fam. indet.	Japan Trench, Ryukyu Trench	EC_LF1_7500, EC_LF3_7500, RT_FL1_5000, RT_LF1_7340, RT_SK1_6000
Ctenophora	Tentaculata	Cydippida	fam. indet.	Cydippida fam. indet. 1	Japan Trench, Ryukyu Trench, Izu-Ogasawara Trench	EC_LF1_7500, EC_LF2_7300, EC_LF3_7500, RT_LF1_7340, TJ_LF1_9100
Ctenophora	Tentaculata	Lobata	fam. indet.	Lobata fam. indet.	Japan Trench, Ryukyu Trench, Izu-Ogasawara Trench	EC_FL7_6300, RT_SK1_6000, TJ_FL2_5500
Ctenophora	Tentaculata	Platyctenida	Lyroctenidae	Lyroctenidae gen. indet.	Japan Trench	EC_LF1_7500, EC_LF2_7300, EC_LF3_7500
Echinodermata	Crinoidea	Comatulida	Bathycrinidae	Bathycrinus sp. indet. 1	Japan Trench	EC_LF2_7300, EC_LF3_7500
Echinodermata	Crinoidea	Comatulida	Bathycrinidae	Bathycrinus sp. indet. 2	Izu-Ogasawara Trench	IO_LF1_9800, TJ_LF1_9100
Echinodermata	Asteroidea	ord. indet.	-	Asteroidea ord. indet.	Japan Trench	JPT_CL3_7500
Echinodermata	Crinoidea	Comatulida	Bathycrinidae	Bathycrinus sp. indet. 1	Izu-Ogasawara Trench	IO_FL2_8200
Echinodermata	Crinoidea	Comatulida	Bathycrinidae	Bathycrinus sp. indet. 2	Ryukyu Trench	RT_SK1_6000
Echinodermata	Holothuroidea	Persiculida	Persiculida	Benthothuria sp. indet.	Japan Trench, Izu-Ogasawara Trench, Ryukyu Trench	EC_FL1_6000, IO_CL1_6800, RT_FL1_5000
Echinodermata	Ophiuroidea	ord. indet.	-	Ophiuroidea spp.	Japan Trench, Izu-Ogasawara Trench, Ryukyu Trench	EC_CL4_5500, EC_CL7_6600, EC_FL2_6900, EC_FL4_5000, EC_FL6_6500, EC_SK4_6000, IO_FL5_5500, IO_SK1_6000, RT_CL2_6800, RT_LF1_7340, RT_SK2_7400, TJ_FL1_6500, TJ_FL2_5500, TJ_SK2_5700
Echinodermata	Holothuroidea	Elasipodida	Elpidiidae	Elpidiidae spp.	Japan Trench, Izu-Ogasawara Trench, Ryukyu Trench	EC_CL5_6700, EC_CL7_6600, EC_CL8_7600, EC_FL4_5000, EC_FL5_6500, EC_FL6_6500, EC_FL7_6300, EC_FL8_7550, EC_LF3_7500, EC_SK5_6900, EC_SK6_7500, EC_SK7_6900, EC_SK9_7500, IO_FL4_8500, IO_FL5_5500, IO_SK1_6000, IO_SK3_6900, JPT_CL1_8000, JPT_CL3_7500, JPT_SK3_8000, RT_CL2_6800, RT_LF1_7340, RT_SK1_6000, TJ_CL2_7000, TJ_SK1_6800, TJ_SK2_5700
Echinodermata	Holothuroidea	Elasipodida	Elpidiidae	Elpidia spp.	Japan Trench, Izu-Ogasawara Trench	EC_LF1_7500, EC_LF2_7300, EC_LF3_7500, EC_SK6_7500, IO_LF1_9800, JPT_FL2_6800, JPT_SK1_8000, JPT_SK3_8000, TJ_LF1_9100
Echinodermata	Holothuroidea	Elasipodida	Elpidiidae	Elpidia sp. indet. 1 - birsteini	Japan Trench	EC_LF2_7300, EC_LF3_7500
Echinodermata	Holothuroidea	Elasipodida	Elpidiidae	Elpidia sp. indet. 2	Japan Trench, Izu-Ogasawara Trench	EC_LF1_7500, EC_LF2_7300, EC_LF3_7500, TJ_LF1_9100
Echinodermata	Holothuroidea	Elasipodida	Elpidiidae	Elpidia sp. indet. 3 - kurilensis	Izu-Ogasawara Trench	TJ_LF1_9100
Echinodermata	Holothuroidea	Elasipodida	Elpidiidae	Elpidia sp. indet. 4 - longicirrata	Izu-Ogasawara Trench	IO_LF1_9800, TJ_LF1_9100
Echinodermata	Holothuroidea	Elasipodida	Elpidiidae	Peniagone spp.	Japan Trench, Izu-Ogasawara Trench, Ryukyu Trench	EC_CL4_5500, EC_CL5_6700, EC_FL1_6000, EC_FL4_5000, EC_FL5_6500, EC_FL7_6300, EC_FL9_7100, EC_LF1_7500, EC_LF2_7300, EC_LF3_7500, EC_SK6_7500, EC_SK7_6900, EC_SK8_7500, EC_SK9_7500, IO_FL4_8500, IO_LF1_9800, JPT_CL1_8000, JPT_FL1_7800, JPT_SK2_7200, JPT_SK3_8000, RT_LF1_7340, TJ_CL3_6000, TJ_LF1_9100
Echinodermata	Holothuroidea	Elasipodida	Elpidiidae	Peniagone sp. indet. 1	Japan Trench, Ryukyu Trench	EC_LF1_7500, RT_LF1_7340
Echinodermata	Holothuroidea	Elasipodida	Elpidiidae	Peniagone sp. indet. 2	Japan Trench, Izu-Ogasawara Trench	EC_LF1_7500, EC_LF3_7500, TJ_LF1_9100
Echinodermata	Holothuroidea	Elasipodida	Elpidiidae	Peniagone sp. indet. 3	Izu-Ogasawara Trench	IO_LF1_9800
Echinodermata	Holothuroidea	Holothuriida	Mesothuriidae	Mesothuria spp.	Japan Trench, Ryukyu Trench, Izu-Ogasawara Trench	EC_LF3_7500, RT_LF1_7340, TJ_LF1_9100
Echinodermata	Holothuroidea	Elasipodida	Pelagothuriidae	Enypniastes eximia	Japan Trench, Ryukyu Trench, Izu-Ogasawara Trench	EC_FL1_6000, EC_FL2_6900, EC_FL5_6500, EC_FL7_6300, EC_SK4_6000, EC_SK7_6900, RT_SK1_6000, TJ_CL3_6000, TJ_SK1_6800
Echinodermata	Asteroidea	Paxillosida	Porcellanasteridae	Porcellanasteridae gen. indet.	Ryukyu Trench	RT_LF1_7340
Echinodermata	Asteroidea	Velatida	Pterasteridae	Hymenaster sp. indet.	Japan Trench	EC_LF3_7500
Foraminifera	Monothalamea	-	-	Monothalamea spp.	Japan Trench, Izu-Ogasawara Trench, Ryukyu Trench	EC_LF1_7500, EC_LF2_7300, IO_LF1_9800, RT_LF1_7340, TJ_LF1_9100
Hemichordata	Enteropneusta	Enteropneusta incertae sedis	Torquaratoridae	Torquaratoridae gen. indet. 1	Japan Trench	EC_LF1_7500
Hemichordata	Enteropneusta	Enteropneusta incertae sedis	Torquaratoridae	Torquaratoridae gen. indet. 2	Japan Trench	JPT_FL2_6800
Mollusca	Gastropoda	Neogastropoda	Buccinidae	Buccinidae gen. indet.	Japan Trench, Ryukyu Trench	EC_CL4_5500, EC_CL9_7300, EC_SK2_7500, EC_LF1_7500, EC_LF2_7300, EC_LF3_7500, RT_LF1_7340
Mollusca	Cephalopoda	Octopoda	fam. indet.	Octopoda fam. indet.	Ryukyu Trench	RT_FL1_5000
Mollusca	Gastropoda	ord. indet.	-	Gastropoda ord. indet.	Japan Trench	EC_LF2_7300, EC_LF3_7500
Nemertea	cls. indet.	-	-	Nemertea cls. indet. 1	Japan Trench, Izu-Ogasawara Trench, Ryukyu Trench	EC_CL3_7000, EC_FL4_5000, EC_SK2_7500, EC_SK3_7500, EC_SK5_6900, EC_SK9_7500, IO_CL4_8300, JPT_CL1_8000, JPT_SK1_8000, JPT_SK2_7200, JPT_SK3_8000, RT_LF1_7340, RT_SK2_7400, TJ_SK1_6800
Nemertea	cls. indet.	-	-	Nemertea cls. indet. 2	Japan Trench, Izu-Ogasawara Trench, Ryukyu Trench	EC_FL6_6500, EC_SK3_7500, EC_SK4_6000, EC_SK8_7500, IO_FL5_5500, JPT_FL3_7000, JPT_SK2_7200, JPT_SK3_8000, RT_SK2_7400
Porifera	Demospongiae	Poecilosclerida	Cladorhizidae	Cladorhizidae gen. indet.	Izu-Ogasawara Trench	IO_LF1_9800
